# Supplementary material for: Intracellular Trafficking and Distribution of Cd and InP Quantum Dots in HeLa and ML-1 Thyroid Cancer Cells
Source: Nanomaterials (Basel). 2022 Apr 29;12(9):1517. doi: 10.3390/nano12091517 (PMC9104504; doi:10.3390/nano12091517)
Supplement: Supplementary file 1 [file nanomaterials-12-01517-s001.zip]

Archive with 1 entries (1 files):
- nanomaterials-1687316-supplementary.pdf
